# Supplementary material for: Parasite-Induced Changes in the Nervous System of the Shore Crab Hemigrapsus sanguineus
Source: Int J Mol Sci. 2026 Jul 3;27(13):5993. doi: 10.3390/ijms27135993 (PMC13361825; doi:10.3390/ijms27135993)
Supplement: Supplementary file 1 [file ijms-27-05993-s001.zip]

Archive with 1 entries (1 files):
- ijms-4248893-supplementary.pdf
